# Supplementary material for: Application of Alcohols to Inhibit the Formation of Ca(II) Dodecyl Sulfate Precipitate in Aqueous Solutions
Source: Materials (Basel). 2024 Apr 15;17(8):1806. doi: 10.3390/ma17081806 (PMC11051115; doi:10.3390/ma17081806)
Supplement: Supplementary file 1 [file materials-17-01806-s001.zip]

Archive with 1 entries (1 files):
- materials-2914036-supplementary.pdf
